# Supplementary material for: Antibacterial potency of type VI amidase effector toxins is dependent on substrate topology and cellular context
Source: eLife. 2022 Jun 28;11:e79796. doi: 10.7554/eLife.79796 (PMC9270033; doi:10.7554/eLife.79796)
Supplement: Figure 5—source data 2. [file elife-79796-fig5-data2.txt]

>AVS97072.1 hypothetical protein C8232_13100 [Acidovorax avenae subsp. avenae]
MPVDAAAVAKLQQACDKAAALYPNSCSHSVWYVIQQYLPDQPWMNANALMDHVQGQRHWRSVPASQVGEL
ARGGALIVGGKKETGHGHVIVVYPGPDKAAGGYSYTRGGKTETLRTRGSYPPVMSTSLGGWPGARSKGDK
TIWDPWASDAKFAHVTFWQLVQ
>OQC02239.1 hypothetical protein BWX77_01350 [Bacteroidetes bacterium ADurb.Bin090]
MTGAKVEEQVYQLKKVCDEAYDANPHSCSHAVWQVIRHYKPVQNWKNANALIDEISTSDEWQEVSVAELS
GLANDGVLVVGGKKEPGHGHVIVVYPGPEKPNGGFYFKDRVTCNLVLAQQHGYYARAMSTSMGNWPGAKS
RGDKTVYDAWGSRKFSAVKFWKYNGKR
>RZJ11269.1 hypothetical protein EON50_13705 [Acidovorax sp.]
MPIDVETAQSVSKLKQACDAAYSLHPNSCSHAVWHVIKQYLPDQPWMNANALIEHMRGQAHWKVVPAGQV
GRLAREGALVVGGKSETSNGHVIVVYPGPDTPAGGYSYTADGKPAKLRIRGSYASAMSTSLGPWPGAKSK
GDKTIWDPWASDAKFAQVVFWQWVP
>VTQ01048.1 Uncharacterised protein [Pseudomonas aeruginosa]
MHRQRLQEQLDKSYLAGTPNKDNCSGFVQSVAAELGVPMPRGNANAMVDGLEQSWTKLASGAEAAQKAAQ
GFLVIAGLKGRTYGHVAVVISGPLYRQKYPMCWCGSIAGAVGQSQGLKSVGQVWNRTDRDRLNYYVYSLA
SCSLPRAS
>WP_019703938.1 hypothetical protein [Acidovorax oryzae]
MPVDAAAVAKLKQACDQAADLHPNSCSHAVWYVIHQYLPNQPLMTANALMDHLQAHGHWRSVPASQVGEL
ARGGALIVGGKKEPGHGHVIVVYPGPDKAAGGYSYTRGGKTETLRTRGSYPPAMSTSLGGWAGARSKGDK
TIWDPWASDAKFAQVTFWQLVQ
>WP_041248612.1 hypothetical protein [Geobacter sp. M18]
MPGNDYQSWRKLQAACDEAFRTYPDSCSHAVWHVIRQYIPDQPYLSANNLIEYLGINPKWQEVQIQELAQ
LANDGALVVGGAAESSHGHVIVVYPGQPKDDGGYYYTKRNGKLVLAAAHSTYPLAMSTSMGNWPGAKSNG
DKTIADPWPRDQFKKVRFWKYLGK
>WP_056163327.1 hypothetical protein [Acidovorax sp. Leaf78]
MPTDVVDTAPSVSKLKQACDSAYALYPNSCSHAVWHVIKQYLPNQAWLSANALVEHMRGHAHWKIVPAGQ
VGRLAREGVLVVGGKSEASNGHVIVVYPGPDTTAGGYTYTREGKSETLRTRGSYAPAMSTSLGSWPGAKS
RGDKTIWDPWANDAKFAQVTFWQLVQ
>WP_069562349.1 MULTISPECIES: hypothetical protein [Pseudomonas]
MSLDTCIVNACKAAWDESFIAGTKNKDNCSGFLQSVAAALNVPIPAGNANDIMTGLPQASGWKELKSGAE
AAQKASQGWLVIAGLKGSDHSPARFSGHVAVVIGGTLYHGKYPRCWCGSTAGPVGQSQGVRSVGEVWNRT
DRDLVKYFVYETASCAK
>WP_077144618.1 type VI secretion system effector peptidoglycanhydrolase Tse1 [Pseudomonas aeruginosa]
MDSLDQCIVNACKNSWDKSYLAGTPNKDNCSGFVQSVAAELGVPMPRGNANAMVDGLEQSRTKLASGAEA
AQKAAQGFLVIAGLKGRTYGHVAVVISGPLYRQKYPMCWCGSIAGAVGQSQGLKSVGQVWNRTDRDRLNY
YVYSLASCSLPRAS
>WP_084090677.1 hypothetical protein [Andreprevotia lacus]
MADPINETAARIIAACESNWDAWKSDCSGFLKAVASDLGVLLQGNANAIGNYLENAADWQNLGTDKATAQ
MRANSGMLVVGSLNASGHGHVVVIVATDAAHVQPVGYWGRFGSVGRKNTTINYSWNNADLAQVKFYARTI
F
>WP_091724444.1 MULTISPECIES: hypothetical protein [unclassified Mitsuaria]
MPDILNPSATEPVTAAQLKQVADEAYEKYPGSCSHAVWHVIKRYIPDQEYRTANSLVAFLKADKRWKETP
VSELAERASRGELIVGGLVTQPNGHVIVVYPGAAKPAGGYAYTSGGKSQTMRARGMYPLAMSTSLGGWAG
AKSKGDKTIWDPWANDGKFAEVVFWRLDTGAAK
>WP_094290108.1 hypothetical protein [Acidovorax kalamii]
MPTDVAETTQSVSKLKQACDAAYALYPNSCSHAVWHVIKQYLPNQAWMSANALVEHMRGQAHWKIVPAGQ
VGRLAREGALVVGGKSEATNGHVIVVYPGPDTTAGGYSYTRDGRAETLRTRGSYAPAMSTSLGSWPGAKS
RGDKTIWDPWANDAKFAQVTFWQLVQ
>WP_099862390.1 hypothetical protein [Mitsuaria sp. HWN-4]
MPDILNPTTTEPVTAAQLKQVADEAYEKYPGSCSHAVWHVIKRYLPDQEYRTANALIAFLKADKRWKETP
VSELAERASRGELIVGGLVTQPNGHVIVVYPGAAKPAGGYAYTSGGKSQMMRARGMYPLAMSTSLGGWAG
AKSKGDKTIWDSWANDGKFAQVVFWRLDTGASR
>WP_101571737.1 MULTISPECIES: hypothetical protein [unclassified Alistipes]
GGGTTGGGGEIGNDNSESVFVLI
PRAKMLDAVNKAVQQIIKSFPGKTAACSNGVQTIFKNLFGSNALDGKRANDMVKYWEETSASWKQIPMSS
AQRLANDGYFVVAGRFESRPGHSGHVVVVVPGEEKPGWGGLVPVVMDTGYGMRSVQQKLSSSWRKEAKDE
IQFYYYKNKK
>WP_108108209.1 hypothetical protein [Pseudomonas sp. TC-11]
MESLDQCIVAACTRSWDMSHIAGTLNRNNCSGFVHSVAAELGVPLPAGNADSIMGGLAQSAEWKKLDNGE
EAAKKAAEGYLVIAGLKGNEHQPGRNNGHVAVVISGPLYRGKYPRCWSGSIAGSVGQSQGLRSIGEIWNR
TDRDLVKYYVYATVSCRVPRG
>WP_126684742.1 hypothetical protein [Dyella sp. 4M-K27]
MPDLKTALDAAYNMPDSLQSCSNFVWHVIQAYVPDQPYMVANDLVKFLARSSDWEMIDANDSRGMAALAK
AGALVVGGREDPPNGHVLVVYPGDVKESGGYAYSGSDGKTQVMRSHGLYARAMSRSLGSWPGAKSDGDKT
VWDAWAGPKFGKVRFWVLKSTKPPK
>WP_135207277.1 hypothetical protein [Massilia sp. MC02]
MADIPDPVMAACEQHWPAHKYDCSGFVKAVATDLSIELFGQANQIIDYLDHSARWQNLGADPATATTRAN
SGEFVIAGLKATGHGHLAVVVKSNSGRYPIGYWGQFGGIGKRKTSLNFSWRRSDWPKVQFYAAKL
>WP_136515119.1 hypothetical protein [Geomonas edaphica]
MSGNNSCQKCHSLKAACDEAFYTYPKSCSHAVWHVIRRCVHDQPYLTANNLLQVVERSPRWQEVQIHELA
QLANDGVLVIGGAAESGHGHVIVVYPGQPKNHGGYSYLDREGRSKVLPCYGIFPLAMSTSIGSWPGAKSK
GDRTIADAWSREKFKHVRFYKYVGTPYGSPDGAED
>WP_136524339.1 hypothetical protein [Geomonas ferrireducens]
MPGNNSCQKCHSLKAACDEAFYTYPKSCSHAVWHVIRKYVHDQPYLTANNLLQVVERSPRWQEVQIHELA
QLANDGVLVIGGAAESTHGHVIVVYPGQPKNHGGYSYLDREGRSKVLPSYGIFPLAMSTSIGSWPGAKSK
GDRTIADPWSREKFKHVRFYKYVGTPYGSPDGAEN
>WP_143488968.1 C40 family peptidase [Pseudomonas sp. DMKU_BBB3-04]
MAEDKAQKIIALCETHWAAHKRDCSGFVKSVADELGIPLSGQANAMVDQIQRAPWKVLANGREAQRHAAL
GDLVIAGLKANPHGHVVIVVDGPLSQGKYPTAYWGSLGGVGKKNTTLNWSWNATDRDRVIYASWAWQQ
>WP_147237633.1 C40 family peptidase [Paraburkholderia azotifigens]
MAHHPHHKHLHQRKSTEPSFNVDTDDPVIRACEHQWDAHKSDCSGFVRAVATELGISLSGNANQLVALMN
SSSQWRDLGTDASQAMSYANNGYLVVAGLATSGHGHVAVVVRANSSVPIAYWGKLHSVGRKHASIHYSWN
AHDLKHVSYFARTV
>WP_165670892.1 hypothetical protein [Pseudomonas otitidis]
MSLDTCIVNACKAAWDESFIAGTKNKDNCSGFLQSVAAALNVTIPAGNANDIMTGLPQASGWKELKSGAE
AAQKASQGWLVIAGLKGSDHSPARFSGHVAVVIGGTLYHGKYPRCWCGSTAGPVGQSQGVRSVGEVWNRT
DRDLVKYFVYETASCAK
>WP_165838306.1 hypothetical protein [Pokkaliibacter plantistimulans]
MASTQAAVAATVNSKAQTIIDLCEQHWDANTRNCSGFVKSVAADLGIQLTGQANSIIDQMQRSPWRILAS
GLEARRRAANGALVLGGLKADPHGHVVIVVDGPLSHGKYPTAYWGSLGGVAKKNTTINWSWGAADRDNVI
YVCREW
>WP_015248363.1 hypothetical protein [Singulisphaera acidiphila]
MPPANRPTPAASSRDAEIVIKACELHWEEHQGNCSGFVKAVAAELGVGLSGQANDIVKSISENWWPIDSG
TEARNWAEAGYLVVAGLEAQPNGHVVVVVPGPLANGKYPTAYWGRLGSSGKKNTTLNYSWNSTARDNVVY
CGTLVLKK
>BBD78843.1 hypothetical protein ALSL_0170 [Aerosticca soli]
MADVKAACEKHWDRWKGDCSGFVRAVAGELGVPLTGTANAMVDAMARQGGVWQSLGHDGMQATRYVNQGF
FVVAGLKSTAHGHVAVIVPSASAGYPFGYWGRLGGVGRKNTAINWAWNHQDLPRVEYFARQVGGH
>SFJ33135.1 hypothetical protein SAMN05192543_106368 [Paraburkholderia megapolitana]
MADKKDIKTLCENHWDDWKGDCSGFLKAVAADLGLTLTGDANALVGTMSGAPWSQLGTDKDKAVAYAGLG
YLVVAGLKATPHGHVAIIMPGVSKPYPLAYWGRYGGSGRKNTALNYSWSHKDLASVQYYAIRP
>ARN80184.1 hypothetical protein B1812_02765 [Methylocystis bryophila]
MIPLRRSLIAVALLACLFSSSCDRPQEAVVTPRAREMTRVLESMDVPSRWIAGQHVDWQSGLPDGVPMRS
AGRHTHCSAFVAAAAQRLGVYILRPPEHSQKLLANAQNEWLAEEGAAAGWKRLDGPAEAQDAANRGLLVV
ASYRSHRASKPGHIAVIRPAERSAYETALFGPDVIQAGAVNSNSINIRRAFAGHPSAWRDNEIDYYAHPV
HLGETGGDR
