# Supplementary material for: Antibacterial potency of type VI amidase effector toxins is dependent on substrate topology and cellular context
Source: eLife. 2022 Jun 28;11:e79796. doi: 10.7554/eLife.79796 (PMC9270033; doi:10.7554/eLife.79796)
Supplement: Figure 7—source data 1. [file elife-79796-fig7-data1.zip]

Archive with 1 entries (1 files):
- 26-04-2022-RA-RC-eLife-79796/Figure 7source data 1.tsv
